# Supplementary material for: Corn Cob as a Green Support for Laccase Immobilization—Application on Decolorization of Remazol Brilliant Blue R
Source: Int J Mol Sci. 2022 Aug 19;23(16):9363. doi: 10.3390/ijms23169363 (PMC9409158; doi:10.3390/ijms23169363)
Supplement: Supplementary file 1 [file ijms-23-09363-s001.zip]

Archive with 1 entries (1 files):
- ijms-1839573-supplementary.pdf
